# Supplementary material for: Water Deficit History Selects Plant Beneficial Soil Bacteria Differently Under Conventional and Organic Farming
Source: Front Microbiol. 2022 Jun 13;13:824437. doi: 10.3389/fmicb.2022.824437 (PMC9234553; doi:10.3389/fmicb.2022.824437)
Supplement: Supplementary file 2 [file Table_2.xlsx]

## Sheet: overview p0.05 (3)
Table S2
	OF Wheat (CD/DD)		OF Barley (CD/DD)		CF Wheat (CD/DD)		CF Barley (CD/DD)
	log2 FC	pvalue	log2 FC	pvalue	log2 FC	pvalue	log2 FC	pvalue		kingdom	phylum	class	order	family	genus	species
ASV_000228	n.s.	n.s.	n.s.	n.s.	-7.87659	0.00927745	n.s.	n.s.		Bacteria	Actinobacteria	Actinobacteria	Actinobacteria_unclassified	Actinobacteria_unclassified	Actinobacteria_unclassified	Actinobacteria_bacterium_OK074
ASV_000538	n.s.	n.s.	-9.28919	<0.001	n.s.	n.s.	n.s.	n.s.		Bacteria	Actinobacteria	Actinobacteria	Actinobacteria_unclassified	Actinobacteria_unclassified	Actinobacteria_unclassified	Actinobacteria_bacterium_OK074
ASV_000107	n.s.	n.s.	n.s.	n.s.	n.s.	n.s.	0.393417	0.0368513		Bacteria	Actinobacteria	Actinobacteria	Actinobacteria_unclassified	Actinobacteria_unclassified	Actinobacteria_unclassified	Actinobacteria_unclassified
ASV_000174	n.s.	n.s.	n.s.	n.s.	n.s.	n.s.	0.580692	0.0451804		Bacteria	Actinobacteria	Actinobacteria	Actinobacteria_unclassified	Actinobacteria_unclassified	Actinobacteria_unclassified	Actinobacteria_unclassified
ASV_000075	n.s.	n.s.	0.840455	0.00178577	n.s.	n.s.	0.494704	0.048783		Bacteria	Actinobacteria	Actinobacteria	Actinobacteria_unclassified	Actinobacteria_unclassified	Actinobacteria_unclassified	Actinobacteria_unclassified
ASV_000257	22.7612	<0.001	n.s.	n.s.	n.s.	n.s.	n.s.	n.s.		Bacteria	Actinobacteria	Actinobacteria	Actinobacteria_unclassified	Actinobacteria_unclassified	Actinobacteria_unclassified	Actinobacteria_unclassified
ASV_000263	n.s.	n.s.	n.s.	n.s.	-9.08556	<0.001	n.s.	n.s.		Bacteria	Actinobacteria	Actinobacteria	Actinobacteria_unclassified	Actinobacteria_unclassified	Actinobacteria_unclassified	Actinobacteria_unclassified
ASV_000305	22.1954	<0.001	n.s.	n.s.	22.4287	<0.001	n.s.	n.s.		Bacteria	Actinobacteria	Actinobacteria	Corynebacteriales	Mycobacteriaceae	Mycolicibacterium	Mycolicibacterium_goodii
ASV_000432	n.s.	n.s.	-22.1878	<0.001	n.s.	n.s.	n.s.	n.s.		Bacteria	Actinobacteria	Actinobacteria	Geodermatophilales	Geodermatophilaceae	Geodermatophilus	Geodermatophilus_sp._Leaf369
ASV_000397	n.s.	n.s.	7.92266	0.0131531	n.s.	n.s.	n.s.	n.s.		Bacteria	Actinobacteria	Actinobacteria	Geodermatophilales	Geodermatophilaceae	Modestobacter	Modestobacter_caceresii
ASV_000452	-7.73727	0.0106144	n.s.	n.s.	n.s.	n.s.	n.s.	n.s.		Bacteria	Actinobacteria	Actinobacteria	Geodermatophilales	Geodermatophilaceae	Modestobacter	Modestobacter_caceresii
ASV_000334	n.s.	n.s.	9.04401	0.00463539	n.s.	n.s.	n.s.	n.s.		Bacteria	Actinobacteria	Actinobacteria	Micrococcales	Brevibacteriaceae	Brevibacterium	Brevibacterium_casei
ASV_000312	n.s.	n.s.	n.s.	n.s.	n.s.	n.s.	9.46132	<0.001		Bacteria	Actinobacteria	Actinobacteria	Micrococcales	Intrasporangiaceae	Phycicoccus	Phycicoccus_sp._Soil803
ASV_000467	n.s.	n.s.	n.s.	n.s.	n.s.	n.s.	8.90796	0.00169441		Bacteria	Actinobacteria	Actinobacteria	Micrococcales	Intrasporangiaceae	Phycicoccus	Phycicoccus_sp._Soil803
ASV_000052	n.s.	n.s.	n.s.	n.s.	1.35613	0.00136194	1.15481	0.0047431		Bacteria	Actinobacteria	Actinobacteria	Micrococcales	Intrasporangiaceae	Phycicoccus	Phycicoccus_sp._Soil803
ASV_000078	n.s.	n.s.	0.707909	0.00492095	n.s.	n.s.	n.s.	n.s.		Bacteria	Actinobacteria	Actinobacteria	Micrococcales	Intrasporangiaceae	Phycicoccus	Phycicoccus_sp._Soil803
ASV_000136	n.s.	n.s.	n.s.	n.s.	n.s.	n.s.	n.s.	n.s.		Bacteria	Actinobacteria	Actinobacteria	Micrococcales	Intrasporangiaceae	Phycicoccus	Phycicoccus_sp._Soil803
ASV_000028	n.s.	n.s.	1.00884	<0.001	n.s.	n.s.	n.s.	n.s.		Bacteria	Actinobacteria	Actinobacteria	Micrococcales	Intrasporangiaceae	Phycicoccus	Phycicoccus_sp._Soil803
ASV_000047	0.38268	0.0242099	0.885966	<0.001	n.s.	n.s.	n.s.	n.s.		Bacteria	Actinobacteria	Actinobacteria	Micrococcales	Intrasporangiaceae	Phycicoccus	Phycicoccus_sp._Soil803
ASV_000401	n.s.	n.s.	8.64777	<0.001	n.s.	n.s.	n.s.	n.s.		Bacteria	Actinobacteria	Actinobacteria	Micrococcales	Intrasporangiaceae	Phycicoccus	Phycicoccus_sp._Soil803
ASV_000011	0.40672	0.0153269	0.992507	<0.001	n.s.	n.s.	n.s.	n.s.		Bacteria	Actinobacteria	Actinobacteria	Micrococcales	Intrasporangiaceae	Phycicoccus	Phycicoccus_sp._Soil803
ASV_000022	n.s.	n.s.	0.909888	<0.001	n.s.	n.s.	n.s.	n.s.		Bacteria	Actinobacteria	Actinobacteria	Micrococcales	Intrasporangiaceae	Phycicoccus	Phycicoccus_sp._Soil803
ASV_000072	0.379899	0.033219	0.8407	0.00590148	n.s.	n.s.	n.s.	n.s.		Bacteria	Actinobacteria	Actinobacteria	Micrococcales	Intrasporangiaceae	Phycicoccus	Phycicoccus_sp._Soil803
ASV_000046	0.407851	0.0372687	0.907979	<0.001	n.s.	n.s.	n.s.	n.s.		Bacteria	Actinobacteria	Actinobacteria	Micrococcales	Intrasporangiaceae	Phycicoccus	Phycicoccus_sp._Soil803
ASV_000055	n.s.	n.s.	1.10161	<0.001	n.s.	n.s.	n.s.	n.s.		Bacteria	Actinobacteria	Actinobacteria	Micrococcales	Intrasporangiaceae	Phycicoccus	Phycicoccus_unclassified
ASV_000026	n.s.	n.s.	1.16102	<0.001	n.s.	n.s.	0.48876	0.00528116		Bacteria	Actinobacteria	Actinobacteria	Micrococcales	Intrasporangiaceae	Tetrasphaera	Tetrasphaera_elongata
ASV_000005	n.s.	n.s.	1.04849	<0.001	n.s.	n.s.	0.530435	0.00985117		Bacteria	Actinobacteria	Actinobacteria	Micrococcales	Intrasporangiaceae	Tetrasphaera	Tetrasphaera_elongata
ASV_000015	n.s.	n.s.	0.91091	<0.001	n.s.	n.s.	0.521969	0.0103238		Bacteria	Actinobacteria	Actinobacteria	Micrococcales	Intrasporangiaceae	Tetrasphaera	Tetrasphaera_elongata
ASV_000033	n.s.	n.s.	0.95647	<0.001	n.s.	n.s.	0.533035	0.0142929		Bacteria	Actinobacteria	Actinobacteria	Micrococcales	Intrasporangiaceae	Tetrasphaera	Tetrasphaera_elongata
ASV_000017	n.s.	n.s.	1.07477	<0.001	n.s.	n.s.	0.505393	0.0299582		Bacteria	Actinobacteria	Actinobacteria	Micrococcales	Intrasporangiaceae	Tetrasphaera	Tetrasphaera_elongata
ASV_000050	n.s.	n.s.	0.816641	<0.001	n.s.	n.s.	0.53395	0.0336731		Bacteria	Actinobacteria	Actinobacteria	Micrococcales	Intrasporangiaceae	Tetrasphaera	Tetrasphaera_elongata
ASV_000099	n.s.	n.s.	n.s.	n.s.	n.s.	n.s.	n.s.	n.s.		Bacteria	Actinobacteria	Actinobacteria	Micrococcales	Intrasporangiaceae	Tetrasphaera	Tetrasphaera_elongata
ASV_000025	0.373181	0.0475442	0.822958	<0.001	n.s.	n.s.	n.s.	n.s.		Bacteria	Actinobacteria	Actinobacteria	Micrococcales	Intrasporangiaceae	Tetrasphaera	Tetrasphaera_elongata
ASV_000051	n.s.	n.s.	0.841755	0.00246495	n.s.	n.s.	n.s.	n.s.		Bacteria	Actinobacteria	Actinobacteria	Micrococcales	Intrasporangiaceae	Tetrasphaera	Tetrasphaera_elongata
ASV_000118	n.s.	n.s.	n.s.	n.s.	0.438996	0.0137558	n.s.	n.s.		Bacteria	Actinobacteria	Actinobacteria	Micrococcales	Intrasporangiaceae	Tetrasphaera	Tetrasphaera_elongata
ASV_000246	9.49018	0.00110917	9.89809	<0.001	n.s.	n.s.	n.s.	n.s.		Bacteria	Actinobacteria	Actinobacteria	Micrococcales	Microbacteriaceae	Agromyces	Agromyces_sp._Soil535
ASV_000079	n.s.	n.s.	-0.740479	0.0231469	n.s.	n.s.	n.s.	n.s.		Bacteria	Actinobacteria	Actinobacteria	Micrococcales	Microbacteriaceae	Microbacterium	Microbacterium_sp._C448
ASV_000392	8.77719	0.00373578	n.s.	n.s.	n.s.	n.s.	n.s.	n.s.		Bacteria	Actinobacteria	Actinobacteria	Micrococcales	Microbacteriaceae	Microbacterium	Microbacterium_sp._Root180
ASV_000482	n.s.	n.s.	n.s.	n.s.	22.9766	<0.001	n.s.	n.s.		Bacteria	Actinobacteria	Actinobacteria	Micrococcales	Micrococcaceae	Arthrobacter	Arthrobacter_sp._ERGS1:01
ASV_000189	n.s.	n.s.	n.s.	n.s.	-25.5323	<0.001	n.s.	n.s.		Bacteria	Actinobacteria	Actinobacteria	Micrococcales	Micrococcaceae	Arthrobacter	Arthrobacter_sp._RIT-PI-e
ASV_000032	0.364747	0.0423621	0.88135	<0.001	n.s.	n.s.	0.509604	<0.001		Bacteria	Actinobacteria	Actinobacteria	Micrococcales	Micrococcales_unclassified	Micrococcales_unclassified	Micrococcales_unclassified
ASV_000029	n.s.	n.s.	1.13461	<0.001	n.s.	n.s.	0.395506	0.0133353		Bacteria	Actinobacteria	Actinobacteria	Micrococcales	Micrococcales_unclassified	Micrococcales_unclassified	Micrococcales_unclassified
ASV_000507	n.s.	n.s.	6.63959	0.0378475	n.s.	n.s.	n.s.	n.s.		Bacteria	Actinobacteria	Actinobacteria	Propionibacteriales	Nocardioidaceae	Kribbella	Kribbella_flavida
ASV_000008	-0.939352	0.00641863	-1.67531	<0.001	-0.804776	0.0292861	n.s.	n.s.		Bacteria	Actinobacteria	Actinobacteria	Propionibacteriales	Nocardioidaceae	Marmoricola	Marmoricola_sp._Leaf446
ASV_000007	-0.952613	0.00973618	-1.77373	<0.001	n.s.	n.s.	n.s.	n.s.		Bacteria	Actinobacteria	Actinobacteria	Propionibacteriales	Nocardioidaceae	Marmoricola	Marmoricola_sp._Leaf446
ASV_000014	-0.805361	0.027835	-1.88665	<0.001	n.s.	n.s.	n.s.	n.s.		Bacteria	Actinobacteria	Actinobacteria	Propionibacteriales	Nocardioidaceae	Marmoricola	Marmoricola_sp._Leaf446
ASV_000013	-0.793975	0.0129358	-1.94318	<0.001	n.s.	n.s.	n.s.	n.s.		Bacteria	Actinobacteria	Actinobacteria	Propionibacteriales	Nocardioidaceae	Marmoricola	Marmoricola_sp._Leaf446
ASV_000001	-0.943582	0.00652519	-1.67262	<0.001	-0.848654	0.0380968	n.s.	n.s.		Bacteria	Actinobacteria	Actinobacteria	Propionibacteriales	Nocardioidaceae	Marmoricola	Marmoricola_sp._Leaf446
ASV_000003	-0.944301	0.00599656	-1.70291	<0.001	-0.913479	0.0120354	n.s.	n.s.		Bacteria	Actinobacteria	Actinobacteria	Propionibacteriales	Nocardioidaceae	Marmoricola	Marmoricola_sp._Leaf446
ASV_000006	-0.995414	0.00132794	-1.62125	<0.001	-0.830987	0.024374	n.s.	n.s.		Bacteria	Actinobacteria	Actinobacteria	Propionibacteriales	Nocardioidaceae	Marmoricola	Marmoricola_sp._Leaf446
ASV_000009	-0.94735	0.00742244	-1.88703	<0.001	-0.74971	0.0463754	n.s.	n.s.		Bacteria	Actinobacteria	Actinobacteria	Propionibacteriales	Nocardioidaceae	Nocardioidaceae_unclassified	Nocardioidaceae_unclassified
ASV_000002	-0.870492	0.01818	-1.75849	<0.001	n.s.	n.s.	n.s.	n.s.		Bacteria	Actinobacteria	Actinobacteria	Propionibacteriales	Nocardioidaceae	Nocardioidaceae_unclassified	Nocardioidaceae_unclassified
ASV_000413	-23.024	<0.001	n.s.	n.s.	22.4155	<0.001	n.s.	n.s.		Bacteria	Actinobacteria	Actinobacteria	Pseudonocardiales	Pseudonocardiaceae	Actinosynnema	Actinosynnema_mirum
ASV_000197	9.89296	<0.001	10.5932	<0.001	n.s.	n.s.	n.s.	n.s.		Bacteria	Actinobacteria	Actinobacteria	Pseudonocardiales	Pseudonocardiaceae	Amycolatopsis	Amycolatopsis_vancoresmycina
ASV_000167	n.s.	n.s.	n.s.	n.s.	-8.64114	0.0043076	n.s.	n.s.		Bacteria	Actinobacteria	Actinobacteria	Pseudonocardiales	Pseudonocardiaceae	Lechevalieria	Lechevalieria_aerocolonigenes
ASV_000253	11.5498	<0.001	10.1625	<0.001	24.4011	<0.001	n.s.	n.s.		Bacteria	Actinobacteria	Actinobacteria	Pseudonocardiales	Pseudonocardiaceae	Pseudonocardiaceae_unclassified	Pseudonocardiaceae_unclassified
ASV_000332	11.0182	<0.001	9.76657	<0.001	23.951	<0.001	n.s.	n.s.		Bacteria	Actinobacteria	Actinobacteria	Pseudonocardiales	Pseudonocardiaceae	Pseudonocardiaceae_unclassified	Pseudonocardiaceae_unclassified
ASV_000464	23.0857	<0.001	8.00746	0.0122032	23.9656	<0.001	9.2813	0.00366482		Bacteria	Actinobacteria	Actinobacteria	Pseudonocardiales	Pseudonocardiaceae	Saccharothrix	Saccharothrix_sp._NRRL_B-16348
ASV_000132	n.s.	n.s.	-1.21806	0.0244816	n.s.	n.s.	n.s.	n.s.		Bacteria	Actinobacteria	Actinobacteria	Pseudonocardiales	Pseudonocardiaceae	Saccharothrix	Saccharothrix_sp._NRRL_B-16348
ASV_000478	n.s.	n.s.	-9.59754	<0.001	n.s.	n.s.	n.s.	n.s.		Bacteria	Actinobacteria	Actinobacteria	Pseudonocardiales	Pseudonocardiaceae	Saccharothrix	Saccharothrix_sp._NRRL_B-16348
ASV_000465	n.s.	n.s.	-9.75662	<0.001	n.s.	n.s.	n.s.	n.s.		Bacteria	Actinobacteria	Actinobacteria	Pseudonocardiales	Pseudonocardiaceae	Saccharothrix	Saccharothrix_sp._NRRL_B-16348
ASV_000360	10.7669	<0.001	9.86697	<0.001	23.7841	<0.001	n.s.	n.s.		Bacteria	Actinobacteria	Actinobacteria	Pseudonocardiales	Pseudonocardiaceae	Saccharothrix	Saccharothrix_sp._NRRL_B-16348
ASV_000240	11.6338	<0.001	10.3716	<0.001	23.1802	<0.001	n.s.	n.s.		Bacteria	Actinobacteria	Actinobacteria	Pseudonocardiales	Pseudonocardiaceae	Saccharothrix	Saccharothrix_sp._NRRL_B-16348
ASV_000409	n.s.	n.s.	n.s.	n.s.	-23.1498	<0.001	n.s.	n.s.		Bacteria	Actinobacteria	Actinobacteria	Pseudonocardiales	Pseudonocardiaceae	Saccharothrix	Saccharothrix_sp._NRRL_B-16348
ASV_000125	12.4737	<0.001	10.7432	<0.001	n.s.	n.s.	n.s.	n.s.		Bacteria	Actinobacteria	Actinobacteria	Pseudonocardiales	Pseudonocardiaceae	Saccharothrix	Saccharothrix_sp._NRRL_B-16348
ASV_000208	n.s.	n.s.	n.s.	n.s.	n.s.	n.s.	-9.43698	<0.001		Bacteria	Actinobacteria	Actinobacteria	Streptomycetales	Streptomycetaceae	Streptomyces	Streptomyces_mutabilis
ASV_000320	n.s.	n.s.	n.s.	n.s.	n.s.	n.s.	-9.11558	0.0031327		Bacteria	Actinobacteria	Actinobacteria	Streptomycetales	Streptomycetaceae	Streptomyces	Streptomyces_mutabilis
ASV_000283	n.s.	n.s.	n.s.	n.s.	-8.14421	0.0071397	n.s.	n.s.		Bacteria	Actinobacteria	Actinobacteria	Streptomycetales	Streptomycetaceae	Streptomyces	Streptomyces_mutabilis
ASV_000248	n.s.	n.s.	n.s.	n.s.	-9.72233	<0.001	-8.47327	0.00864433		Bacteria	Actinobacteria	Actinobacteria	Streptomycetales	Streptomycetaceae	Streptomyces	Streptomyces_resistomycificus
ASV_000403	n.s.	n.s.	n.s.	n.s.	-22.8803	<0.001	-7.67502	0.0174118		Bacteria	Actinobacteria	Actinobacteria	Streptomycetales	Streptomycetaceae	Streptomyces	Streptomyces_resistomycificus
ASV_000231	n.s.	n.s.	n.s.	n.s.	-9.69319	<0.001	n.s.	n.s.		Bacteria	Actinobacteria	Actinobacteria	Streptomycetales	Streptomycetaceae	Streptomyces	Streptomyces_resistomycificus
ASV_000323	n.s.	n.s.	n.s.	n.s.	-7.80035	0.00998308	n.s.	n.s.		Bacteria	Actinobacteria	Actinobacteria	Streptomycetales	Streptomycetaceae	Streptomyces	Streptomyces_scabiei
ASV_000137	-6.74976	0.0259044	n.s.	n.s.	-7.64018	0.0116235	n.s.	n.s.		Bacteria	Actinobacteria	Actinobacteria	Streptomycetales	Streptomycetaceae	Streptomyces	Streptomyces_scabiei
ASV_000417	n.s.	n.s.	n.s.	n.s.	7.19651	0.0175175	n.s.	n.s.		Bacteria	Actinobacteria	Actinobacteria	Streptomycetales	Streptomycetaceae	Streptomyces	Streptomyces_scabiei
ASV_000058	n.s.	n.s.	n.s.	n.s.	n.s.	n.s.	-0.840319	0.0285102		Bacteria	Actinobacteria	Actinobacteria	Streptomycetales	Streptomycetaceae	Streptomyces	Streptomyces_sp._NRRL_WC-3618
ASV_000020	n.s.	n.s.	n.s.	n.s.	n.s.	n.s.	-1.03666	0.0300354		Bacteria	Actinobacteria	Actinobacteria	Streptomycetales	Streptomycetaceae	Streptomyces	Streptomyces_sp._NRRL_WC-3618
ASV_000054	n.s.	n.s.	n.s.	n.s.	n.s.	n.s.	-0.934626	0.0417249		Bacteria	Actinobacteria	Actinobacteria	Streptomycetales	Streptomycetaceae	Streptomyces	Streptomyces_sp._NRRL_WC-3618
ASV_000004	n.s.	n.s.	n.s.	n.s.	n.s.	n.s.	-1.07043	0.0429457		Bacteria	Actinobacteria	Actinobacteria	Streptomycetales	Streptomycetaceae	Streptomyces	Streptomyces_sp._NRRL_WC-3618
ASV_000024	n.s.	n.s.	1.3655	<0.001	n.s.	n.s.	n.s.	n.s.		Bacteria	Actinobacteria	Actinobacteria	Streptomycetales	Streptomycetaceae	Streptomyces	Streptomyces_sp._NRRL_WC-3618
ASV_000112	n.s.	n.s.	1.34318	<0.001	n.s.	n.s.	n.s.	n.s.		Bacteria	Actinobacteria	Actinobacteria	Streptomycetales	Streptomycetaceae	Streptomyces	Streptomyces_sp._NRRL_WC-3618
ASV_000092	-0.355504	0.0110945	n.s.	n.s.	n.s.	n.s.	n.s.	n.s.		Bacteria	Actinobacteria	Actinobacteria	Streptomycetales	Streptomycetaceae	Streptomyces	Streptomyces_sp._NRRL_WC-3753
ASV_000295	n.s.	n.s.	-0.604813	0.00130537	-7.61923	0.0118549	-9.08502	<0.001		Bacteria	Actinobacteria	Actinobacteria	Streptomycetales	Streptomycetaceae	Streptomyces	Streptomyces_sp._Root369
ASV_000084	n.s.	n.s.	-0.726853	0.0089305	n.s.	n.s.	n.s.	n.s.		Bacteria	Actinobacteria	Actinobacteria	Streptomycetales	Streptomycetaceae	Streptomyces	Streptomyces_sp._Root369
ASV_000430	n.s.	n.s.	n.s.	n.s.	-7.8086	0.00990445	n.s.	n.s.		Bacteria	Actinobacteria	Actinobacteria	Streptomycetales	Streptomycetaceae	Streptomyces	Streptomyces_sp._Root369
ASV_000277	n.s.	n.s.	-0.802496	0.00230348	n.s.	n.s.	n.s.	n.s.		Bacteria	Actinobacteria	Actinobacteria	Streptomycetales	Streptomycetaceae	Streptomyces	Streptomyces_sp._Root369
ASV_000373	n.s.	n.s.	-0.710845	0.00372129	-7.64488	0.0115722	n.s.	n.s.		Bacteria	Actinobacteria	Actinobacteria	Streptomycetales	Streptomycetaceae	Streptomyces	Streptomyces_sp._Root369
ASV_000293	n.s.	n.s.	-0.749606	0.0102445	n.s.	n.s.	n.s.	n.s.		Bacteria	Actinobacteria	Actinobacteria	Streptomycetales	Streptomycetaceae	Streptomyces	Streptomyces_sp._Root369
ASV_000462	n.s.	n.s.	n.s.	n.s.	-9.08859	<0.001	n.s.	n.s.		Bacteria	Actinobacteria	Actinobacteria	Streptomycetales	Streptomycetaceae	Streptomyces	Streptomyces_sp._Root369
ASV_000387	n.s.	n.s.	-1.11454	<0.001	-6.66973	0.0276825	n.s.	n.s.		Bacteria	Actinobacteria	Actinobacteria	Streptomycetales	Streptomycetaceae	Streptomyces	Streptomyces_sp._Root369
ASV_000131	n.s.	n.s.	-1.05085	<0.001	n.s.	n.s.	n.s.	n.s.		Bacteria	Actinobacteria	Actinobacteria	Streptomycetales	Streptomycetaceae	Streptomyces	Streptomyces_sp._Root369
ASV_000325	-23.1787	<0.001	n.s.	n.s.	n.s.	n.s.	n.s.	n.s.		Bacteria	Actinobacteria	Actinobacteria	Streptomycetales	Streptomycetaceae	Streptomyces	Streptomyces_sp._Root369
ASV_000258	n.s.	n.s.	n.s.	n.s.	n.s.	n.s.	-9.71741	0.000325826		Bacteria	Actinobacteria	Actinobacteria	Streptomycetales	Streptomycetaceae	Streptomyces	Streptomyces_sp._Root66D1
ASV_000146	n.s.	n.s.	-0.940884	0.00163072	n.s.	n.s.	n.s.	n.s.		Bacteria	Actinobacteria	Actinobacteria	Streptomycetales	Streptomycetaceae	Streptomyces	Streptomyces_sp._Root66D1
ASV_000424	n.s.	n.s.	n.s.	n.s.	-6.97701	0.0212425	n.s.	n.s.		Bacteria	Actinobacteria	Actinobacteria	Streptomycetales	Streptomycetaceae	Streptomyces	Streptomyces_sp._Root66D1
ASV_000338	n.s.	n.s.	-0.834161	0.00747847	n.s.	n.s.	n.s.	n.s.		Bacteria	Actinobacteria	Actinobacteria	Streptomycetales	Streptomycetaceae	Streptomyces	Streptomyces_sp._Root66D1
ASV_000182	22.6484	<0.001	n.s.	n.s.	n.s.	n.s.	-9.77677	<0.001		Bacteria	Actinobacteria	Actinobacteria	Streptomycetales	Streptomycetaceae	Streptomyces	Streptomyces_unclassified
ASV_000104	n.s.	n.s.	1.24442	<0.001	n.s.	n.s.	n.s.	n.s.		Bacteria	Actinobacteria	Actinobacteria	Streptomycetales	Streptomycetaceae	Streptomyces	Streptomyces_unclassified
ASV_000450	-8.02691	0.00802295	n.s.	n.s.	-8.08108	0.00759961	n.s.	n.s.		Bacteria	Actinobacteria	Actinobacteria	Streptomycetales	Streptomycetaceae	Streptomyces	Streptomyces_unclassified
ASV_000340	n.s.	n.s.	-22.1967	<0.001	n.s.	n.s.	n.s.	n.s.		Bacteria	Actinobacteria	Actinobacteria	Streptomycetales	Streptomycetaceae	Streptomyces	Streptomyces_unclassified
ASV_000252	n.s.	n.s.	8.5909	0.00716127	n.s.	n.s.	n.s.	n.s.		Bacteria	Actinobacteria	Actinobacteria	Streptomycetales	Streptomycetaceae	Streptomyces	Streptomyces_unclassified
ASV_000096	n.s.	n.s.	n.s.	n.s.	11.7991	<0.001	n.s.	n.s.		Bacteria	Actinobacteria	Actinobacteria	Streptomycetales	Streptomycetaceae	Streptomyces	Streptomyces_unclassified
ASV_000475	-23.1066	<0.001	n.s.	n.s.	-7.51815	0.0130297	n.s.	n.s.		Bacteria	Actinobacteria	Actinobacteria	Streptomycetales	Streptomycetaceae	Streptomyces	Streptomyces_unclassified
ASV_000294	n.s.	n.s.	n.s.	n.s.	n.s.	n.s.	-10.0049	<0.001		Bacteria	Actinobacteria	Actinobacteria	Streptomycetales	Streptomycetaceae	Streptomyces	Streptomyces_viridochromogenes
ASV_000333	n.s.	n.s.	n.s.	n.s.	n.s.	n.s.	7.52316	0.0185732		Bacteria	Actinobacteria	Actinobacteria	Streptomycetales	Streptomycetaceae	Streptomyces	Streptomyces_viridochromogenes
ASV_000071	-0.353213	0.00604758	n.s.	n.s.	n.s.	n.s.	-0.485415	0.0411615		Bacteria	Actinobacteria	Actinobacteria	Streptomycetales	Streptomycetaceae	Streptomyces	Streptomyces_viridochromogenes
ASV_000012	n.s.	n.s.	n.s.	n.s.	-0.519953	0.0211664	n.s.	n.s.		Bacteria	Actinobacteria	Actinobacteria	Streptomycetales	Streptomycetaceae	Streptomyces	Streptomyces_viridochromogenes
ASV_000030	n.s.	n.s.	n.s.	n.s.	-0.502455	0.0463241	n.s.	n.s.		Bacteria	Actinobacteria	Actinobacteria	Streptomycetales	Streptomycetaceae	Streptomyces	Streptomyces_viridochromogenes
ASV_000102	n.s.	n.s.	-0.677447	0.0261948	n.s.	n.s.	n.s.	n.s.		Bacteria	Actinobacteria	Actinobacteria	Streptomycetales	Streptomycetaceae	Streptomyces	Streptomyces_viridochromogenes
ASV_000151	n.s.	n.s.	n.s.	n.s.	-0.896853	0.0226875	n.s.	n.s.		Bacteria	Actinobacteria	Actinobacteria	Streptomycetales	Streptomycetaceae	Streptomyces	Streptomyces_viridochromogenes
ASV_000261	n.s.	n.s.	n.s.	n.s.	-0.932749	0.0290281	n.s.	n.s.		Bacteria	Actinobacteria	Actinobacteria	Streptomycetales	Streptomycetaceae	Streptomyces	Streptomyces_viridochromogenes
ASV_000235	n.s.	n.s.	n.s.	n.s.	-0.954216	0.0354295	n.s.	n.s.		Bacteria	Actinobacteria	Actinobacteria	Streptomycetales	Streptomycetaceae	Streptomyces	Streptomyces_viridochromogenes
ASV_000508	n.s.	n.s.	n.s.	n.s.	-9.21204	<0.001	n.s.	n.s.		Bacteria	Actinobacteria	Actinobacteria	Streptomycetales	Streptomycetaceae	Streptomyces	Streptomyces_viridochromogenes
ASV_000188	23.0913	<0.001	n.s.	n.s.	n.s.	n.s.	n.s.	n.s.		Bacteria	Actinobacteria	Actinobacteria	Streptomycetales	Streptomycetaceae	Streptomyces	Streptomyces_viridochromogenes
ASV_000311	n.s.	n.s.	n.s.	n.s.	n.s.	n.s.	-9.02599	0.00345972		Bacteria	Bacteria_unclassified	Bacteria_unclassified	Bacteria_unclassified	Bacteria_unclassified	Bacteria_unclassified	Bacteria_unclassified
ASV_000163	n.s.	n.s.	9.21062	0.000511799	9.24254	0.00198152	n.s.	n.s.		Bacteria	Proteobacteria	Alphaproteobacteria	Rhizobiales	Methylobacteriaceae	Methylobacterium	Methylobacterium_sp._GXS13
ASV_000292	7.10533	0.0189768	7.68323	0.00863134	n.s.	n.s.	n.s.	n.s.		Bacteria	Proteobacteria	Betaproteobacteria	Burkholderiales	Burkholderiaceae	Burkholderia	Burkholderia_sp._CCGE1002
ASV_000053	n.s.	n.s.	n.s.	n.s.	n.s.	n.s.	-0.545506	0.0375902		Bacteria	Proteobacteria	Betaproteobacteria	Burkholderiales	Burkholderiaceae	Ralstonia	Ralstonia_pickettii
ASV_000298	n.s.	n.s.	-7.31408	0.0234791	n.s.	n.s.	n.s.	n.s.		Bacteria	Proteobacteria	Betaproteobacteria	Burkholderiales	Comamonadaceae	Variovorax	Variovorax_paradoxus
ASV_000144	n.s.	n.s.	9.13794	0.00068635	n.s.	n.s.	n.s.	n.s.		Bacteria	Proteobacteria	Betaproteobacteria	Burkholderiales	Comamonadaceae	Variovorax	Variovorax_sp._Root318D1
ASV_000168	n.s.	n.s.	n.s.	n.s.	n.s.	n.s.	-9.11933	0.00285772		Bacteria	Proteobacteria	Betaproteobacteria	Burkholderiales	unclassified_Burkholderiales	Methylibium	Methylibium_sp._Root1272
ASV_000176	n.s.	n.s.	n.s.	n.s.	-9.45151	<0.001	n.s.	n.s.		Bacteria	Proteobacteria	Gammaproteobacteria	Gammaproteobacteria_unclassified	Gammaproteobacteria_unclassified	Gammaproteobacteria_unclassified	Gammaproteobacteria_unclassified
ASV_000266	n.s.	n.s.	7.6755	0.0163052	n.s.	n.s.	n.s.	n.s.		Bacteria	Proteobacteria	Gammaproteobacteria	Pseudomonadales	Pseudomonadaceae	Pseudomonas	Pseudomonas_syringae
